# Supplementary material for: Contrasting the Community Structure of Arbuscular Mycorrhizal Fungi from Hydrocarbon-Contaminated and Uncontaminated Soils following Willow (Salix spp. L.) Planting
Source: PLoS One. 2014 Jul 17;9(7):e102838. doi: 10.1371/journal.pone.0102838 (PMC4102571; doi:10.1371/journal.pone.0102838)
Supplement: Table S1 — The identity of the most abundant OTU in each sample, followed by its percent relative abundance. (XLSX) [file pone.0102838.s002.xlsx]

## Sheet: Sheet1
			NC				LC		HC
			N1	N3	N5		C3		C4	C5
	Control		AMF 05	AMF 01	AMF 02		AMF 02		NA	NA
			26.5306	25.5102	28.5714		40.8163
	Fish Creek		AMF 01	AMF 01	AMF 01		AMF 02		AMF 03	AMF 03
			40.8163	41.8367	39.7959		39.7959		95.9184	93.8776
	Millbrook		AMF 05	AMF 01	AMF 04		AMF 02		NA	NA
			57.1429	31.6327	40.8163		85.7143
	S05		AMF 01	AMF 01	AMF 05		AMF 02		NA	NA
			39.7959	51.0204	23.4694		74.4898
	S25		AMF 05	AMF 01	AMF 01		AMF 02		NA	NA
			68.3673	31.6327	35.7143		70.4082
	S33		AMF 04	AMF 04	AMF 01		AMF 02		NA	NA
			36.7347	39.7959	34.6939		24.4898
	S365		AMF 04	AMF 04	AMF 01		AMF 02		NA	NA
			33.6735	31.6327	54.0816		76.5306
	S44		AMF 01	AMF 02	AMF 04		AMF 02		NA	NA
			69.3878	41.8367	36.7347		71.4286
	S54		AMF 05	AMF 01	AMF 01		AMF 02		NA	NA
			42.8571	39.7959	34.6939		41.8367
	SV1		AMF 01	AMF 02	AMF 01		AMF 02		AMF 03	AMF 03
			29.5918	37.7551	35.7143		68.3673		92.8571	90.8163
	SX61		AMF 17	AMF 01	AMF 01		AMF 02		NA	NA
			33.6735	58.1633	29.5918		78.5714
	SX67		AMF 04	AMF 01	AMF 01		AMF 05		AMF 03	AMF 03
			40.8163	25.5102	45.9184		29.5918		95.9184	56.1224
